# Supplementary material for: Delineating Host–Guest–Solvent Interactions in Solution from Gas-Phase Host–Guest Configurations: Thermodynamic Reversal and Structural Correlation of 24-Crown-8/H+/Diaminopropanol Non-Covalent Complexes in Aqueous Solution vs. in the Gas Phase
Source: Molecules. 2025 Apr 11;30(8):1723. doi: 10.3390/molecules30081723 (PMC12029154; doi:10.3390/molecules30081723)
Supplement: Supplementary file 1 [file molecules-30-01723-s001.zip]

Archive with 1 entries (1 files):
- molecules-3574986-supplementary.pdf
